# Supplementary material for: Optimizing Strategies for Improving Mental Health in Victoria, Australia during the COVID-19 Era: A System Dynamics Modelling Study
Source: Int J Environ Res Public Health. 2022 May 26;19(11):6470. doi: 10.3390/ijerph19116470 (PMC9180267; doi:10.3390/ijerph19116470)
Supplement: Supplementary file 1 [file ijerph-19-06470-s001.zip]

Archive with 1 entries (1 files):
- ijerph-1693355-supplementary.pdf
